# Supplementary material for: Gut Microbial Communities Are Seasonally Variable in Warm-Climate Lizards Hibernating in the Winter Months
Source: Microorganisms. 2024 Sep 29;12(10):1974. doi: 10.3390/microorganisms12101974 (PMC11509526; doi:10.3390/microorganisms12101974)
Supplement: Supplementary file 1 [file microorganisms-12-01974-s001.zip]

Archive with 4 entries (4 files):
- FigureS1.tif
- FigureS2.tif
- TableS1.pdf
- TableS2.pdf
